# Supplementary material for: Phytochemical profiling and bioactivity validation of Moringa oleifera leaves: Antimicrobial, antidiarrheal, analgesic, and in silico insights
Source: PLoS One. 2025 Sep 12;20(9):e0332048. doi: 10.1371/journal.pone.0332048 (PMC12431276; doi:10.1371/journal.pone.0332048)
Supplement: S1 File — (XLSX) [file pone.0332048.s001.xlsx]

## Sheet: Antimicrobial 
Test Microorganisms	Zone of Inhibition (mm)
	Azithromycin (30 μg/disc)	Amoxicillin (30 μg/disc)	Ciprofloxacin (30 μg/disc)	Moringa oleifera (100 μg/disc)
Gram Positive Bacteria
Bacillus cereus	35	33	30	17
Bacillus megaterium	33	29	29	13
Bacillus subtilis	32	26	33	9
Staphylococcus aureus	39	36	34	16
Sarcina lutea	37	32	28	14
Gram Negative Bacteria
Escherichia coli	39	37	34	18
Pseudomonas aeruginosa	42	38	37	19
Salmonella paratyphi	32	32	26	16
Salmonella typhi	38	31	35	19
Shigella dysenteriae	38	30	34	18
Vibrio mimicus	33	28	27	13
Vibrio parahemolyticus	40	35	34	14

## Sheet: Writhing Test
Animal	Writhing Count			Average of Writhing	Writhing (%)	%Inhibition	SD	SEM	p value
	M-1	M-2	M-3
CTR	17	16	16	16.3333	100	-	0.57735	0.333333
STD (5 mg/kg b.w.)	3	3	5	3.66667	22.449	77.551	1.1547	0.666667	0.000497408
Moringa oleifera (200)	9	11	11	10.3333	63.2653	36.7347	1.1547	0.666667	0.00430208
Moringa oleifera (400)	8	6	6	6.66667	40.8163	59.1837	1.1547	0.666667	0.00109218

## Sheet: Antidiarrheal 
Code no.	Mice no.	No. of diarrheal feces				Total no. of diarrheal feces	Average	% Reduction of Diarrhoea
		1 hour	2 hour	3 hour	4 hour			of diarrhea				Code	Mice 1	Mice 2	Mice 3	Average	%Reduction	SD	SEM	p value
CTL	1	1	2	3	2	8	8.66667					CTL	9	11	10	10		1	0.577351
	2	2	3	3	2	10						STD (5 mg/kg b.w.)	3	2	1	2	80	1	0.577351	0.000608185
	3	1	2	3	2	8						Moringa oleifera (200)	5	6	6	5.66667	43.3333	0.57735	0.333333	0.0060506
STD (5 mg/kg b.w.)	1	0	0	1	1	2	2	76.9231				Moringa oleifera (400)	3	4	4	3.66667	63.3333	0.57735	0.333333	0.0018875
	2	0	1	0	0	1
	3	1	0	1	1	3
Moringa oleifera (200)	1	1	2	2	0	5	5.66667	34.6154
	2	0	4	2	0	6
	3	1	1	2	2	6
Moringa oleifera (400)	1	0	1	2	0	3	3.66667	57.6923
	2	0	2	2	0	4
	3	1	1	1	1	4

## Sheet: Cytotoxic
Moringa oleifera				Vincristine
Log10C (Conc.)	% Mortality	LC50		Log10C (Conc.)	% Mortality	LC50
2.60206	100	1.59		1.301	100	0.451
2.30103	100			1	90
2	90			0.6989	80
1.69897	90			0.39794	80
1.39794	90			0.09691	70
1.09691	70			-0.2014	50
0.79588	70			-0.5051	40
0.49485	60			-0.8061	30
0.19382	40			-1.1072	30
-0.1072	40			-1.4089	20
				Log10C (Conc.)	Moringa oleifera		Log10C (Conc.)	Vincristine
				2.60206	100		1.301	100
				2.30103	100		1	90
				2	90		0.6989	80
				1.69897	90		0.39794	80
				1.39794	90		0.09691	70
				1.09691	70		-0.2014	50
				0.79588	70		-0.5051	40
				0.49485	60		-0.8061	30
				0.19382	40		-1.1072	30
				-0.1072	40		-1.4089	20
